# Supplementary material for: One-Pot Anodic Electrodeposition of Dual-Cation-Crosslinked Sodium Alginate/Carboxymethyl Chitosan Interpenetrating Hydrogel with Vessel-Mimetic Heterostructures
Source: J Funct Biomater. 2025 Jun 26;16(7):235. doi: 10.3390/jfb16070235 (PMC12294871; doi:10.3390/jfb16070235)
Supplement: Supplementary file 1 [file jfb-16-00235-s001.zip]

Archive with 1 entries (1 files):
- jfb-3694942-supplementary.pdf
